# Supplementary material for: Dissection of PIK3CA Aberration for Cervical Adenocarcinoma Outcomes
Source: Cancers (Basel). 2021 Jun 28;13(13):3218. doi: 10.3390/cancers13133218 (PMC8269188; doi:10.3390/cancers13133218)
Supplement: Supplementary file 1 [file cancers-13-03218-s001.zip]

Archive with 1 entries (1 files):
- cancers-1192581-supplementary.pdf
